# Supplementary material for: Identification of Independent and Shared Metabolic Responses to High-Fiber and Antibiotic Treatments in Fecal Metabolome of Grow–Finish Pigs
Source: Metabolites. 2022 Jul 26;12(8):686. doi: 10.3390/metabo12080686 (PMC9331191; doi:10.3390/metabo12080686)
Supplement: Supplementary file 1 [file metabolites-12-00686-s001.zip]

Archive with 1 entries (1 files):
- metabolites-1825777-supplementary.pdf
